# Supplementary material for: mTFkb: a knowledgebase for fundamental annotation of mouse transcription factors
Source: Sci Rep. 2017 Jun 8;7:3022. doi: 10.1038/s41598-017-02404-w (PMC5465081; doi:10.1038/s41598-017-02404-w)
Supplement: Supplementary file 2 — datasetS1 [file 41598_2017_2404_MOESM2_ESM.xls]

## Sheet: ESC
Rank in human	Transcription factor*	Occurrence in mTFkb	Remarks
1	SALL4	Y
2	OTX2	N	a.k.a. Pou2f2
3	ZIC3	Y
4	NANOG	-	Not in TFdb
5	ZSCAN10	-	Not in TFdb
6	POU5F1	Y	a.k.a. Oct4
7	MYCN	N
8	NR6A1	Y
9	ZIC2	N
10	SOX2	Y
329	MYC	N
890	KLF4	N
Note: The TFs in block are those have been used in reprogramming experiments

## Sheet: Brain
Rank in human	Transcription factor*	Occurrence in mTFkb	Remarks
1	OTX2	Y	a.k.a. Pou2f2
2	SALL4	N
3	SIX3	N
4	LHX2	Y
5	SP8	-	Not in Tfdb
6	SOX11	Y
7	TCF3	N
8	PAX6	Y
9	ZIC2	Y
10	NR6A1	N
18	FOXG1	Y
26	SOX2	Y
162	ZIC1	Y
200	REST	N
351	POU3F2	Y
*: "Neural precursor cells" versus "CNS"

## Sheet: Heart
Rank in human	Transcription factor*	Occurrence in mTFkb	Remarks
1	ANKRD1	Y
2	NKX2-5	Y
3	E2F8	-	Not in Tfdb
4	TBX5	Y
5	MEF2A	N
6	ZBF193	-	Symbol not found
7	MSX2	N
8	SOX11	N
9	GATA4	N
10	LRRFIP1	-	Not in Tfdb
183	HAND2	N

## Sheet: Liver
Rank in human	Transcription factor*	Occurrence in mTFkb	Remarks
1	NR1H4	Y
2	NR1l2	Y	Nr1i2
3	HNF4A	Y
4	NR5A2	N
5	HNF4G	N
6	ATF5	N
7	NR1l3	Y	Nr1i3
8	HHEX	N
9	PROX1	N
10	FOXA3	Y
106	CEBPA	N
192	GATA4	N

## Sheet: Pancreas
Rank in human	Transcription factor*	Occurrence in mTFkb	Remarks
1	RFX6	Y
2	INSM1	N
3	PAX6	Y
4	ISL1	Y
5	NEUROD1	Y
6	GLIS3	-	Not in Tfdb
7	NR5A2	Y
8	ZNF165	-	Not in Tfdb
9	ARX	Y
10	MNX1	Y
14	MAFB	N
371	PDX1	Y
543	PAX4	N
755	NEUROG3	Y
*: "Pancreatic islet cells" versus "Pancreas Ventral"
