# Supplementary material for: mTFkb: a knowledgebase for fundamental annotation of mouse transcription factors
Source: Sci Rep. 2017 Jun 8;7:3022. doi: 10.1038/s41598-017-02404-w (PMC5465081; doi:10.1038/s41598-017-02404-w)
Supplement: Supplementary file 3 — datasetS2 [file 41598_2017_2404_MOESM3_ESM.xls]

## Sheet: Data.info
Tissue	Data Source	GEO Accession	Wikipedia entry
Adrenal	ENCODE / CSHL	GSM900188	Adrenal_gland
Bladder	ENCODE / CSHL	GSM1000564	Urinary_bladder
Cerebellum	ENCODE / CSHL	GSM1000567	Cerebellum
CNS	ENCODE / CSHL	GSM1000569	Central_nervous_system
Colon	ENCODE / CSHL	GSM900198	Large_intestine
Cortex	ENCODE / CSHL	GSM1000563	Cortex
Duodenum	ENCODE / CSHL	GSM900187	Duodenum
FrontalLobe	ENCODE / CSHL	GSM1000562	Frontal_lobe
GenitalFatPad	ENCODE / CSHL	GSM900190	GenitalFatPad
Heart	ENCODE / CSHL	GSM900199	Heart
Kidney	ENCODE / CSHL	GSM900194	Kidney
LgIntestine	ENCODE / CSHL	GSM900189	Large_intestine
Limb	ENCODE / CSHL	GSM1000568	Limb
Liver	ENCODE / CSHL	GSM900195	Liver
Lung	ENCODE / CSHL	GSM900196	Lung
MamGland	ENCODE / CSHL	GSM900184	Mammary_gland
Ovary	ENCODE / CSHL	GSM900183	Ovary
Placenta	ENCODE / CSHL	GSM1000565	Placenta
SubcFatPad	ENCODE / CSHL	GSM900191	Adipose_tissue
SmIntestine	ENCODE / CSHL	GSM900186	Small_intestine
Spleen	ENCODE / CSHL	GSM900197	Spleen
Stomach	ENCODE / CSHL	GSM900185	Stomach
Testis	ENCODE / CSHL	GSM900193	Testicle
Thymus	ENCODE / CSHL	GSM900192	Thymus
WholeBrain	ENCODE / CSHL	GSM1000572	Brain
Erythroblast	ENCODE / PSU	GSM995533	Normoblast
Megakaryocyte	ENCODE / PSU	GSM995537	Megakaryocyte
MEP	ENCODE / PSU	GSM995525	Megakaryocyte–erythroid_progenitor_cell
ESC	Guttman et al.	GSM521650	Embryonic_stem_cell
T-cell	Kim et al.	GSM1936672	T_cell
B-cell	Kim et al.	GSM1936673	B_cell
Pancreas-Ventral	Rodriguez-Seguel et al.	GSM1002565	Pancreatic_bud
Pancreas-Dorsal	Rodriguez-Seguel et al.	GSM1002566	Pancreatic_bud
